# Supplementary material for: Antioxidative Indenone and Benzophenone Derivatives from the Mangrove-Derived Fungus Cytospora heveae NSHSJ-2
Source: Mar Drugs. 2023 Mar 14;21(3):181. doi: 10.3390/md21030181 (PMC10057025; doi:10.3390/md21030181)
Supplement: Supplementary file 1 [file marinedrugs-21-00181-s001.zip]

Archive with 1 entries (1 files):
- marinedrugs-2271584-supplementary-3.15.pdf
